# Supplementary material for: Low glycemic index therapy in children with sub-acute sclerosing panencephalitis (SSPE): an experience from a measles-endemic country
Source: Front Nutr. 2023 Jul 24;10:1203144. doi: 10.3389/fnut.2023.1203144 (PMC10406380; doi:10.3389/fnut.2023.1203144)
Supplement: Supplementary file 1 [file Data_Sheet_1.zip]

Archive with 3 entries (3 files):
- ANNEX A.DOCX
- ANNEX B.DOCX
- ANNEX C.DOCX
